# Supplementary material for: Recovery of antimicrobial susceptibility in methicillin-resistant Staphylococcus aureus (MRSA): a retrospective, epidemiological analysis in a secondary care hospital, Sapporo, Japan
Source: PeerJ. 2021 Jun 21;9:e11644. doi: 10.7717/peerj.11644 (PMC8223897; doi:10.7717/peerj.11644)
Supplement: Supplemental Information 1 [file peerj-09-11644-s001.csv]

Supplementary Table S1. Antimicrobial use density (AUD) by department in JR Sapporo Hospital, 2019
	Antimicrobial groups and antimicrobial use density (AUD)
Departments	Penicillin	1st generation cephalosporins	2nd generation cephalosporins	3rd generation cephalosporins	4th generation cephalosporins	Carbapenems	Tazobactam/Piperacillin	Aminoglycosides	Anti-MRSA drugsa	Fosfomycin	Lincomycins	Tetracyclines	Fluoroquinolones
Internal Medicine	37.5	4.12	4.54	26.91	4.99	15.65	13.41	0	3.98	1.26	0	0.84	13.63
Respiratory medicine	3.78	0.18	0.48	174.8	18.93	40.8	0.68	0.38	1.34	2.71	0.16	1.15	48.03
Surgery	36.48	4.85	50.04	11.9	3.86	52.59	30.55	0.41	7.37	0.35	0.31	0.92	24.94
Cardiology	3.93	3.59	7.72	52.66	0.41	9	3.24	0	3.59	0	0.19	1.22	4.94
Orthopaedics	13.91	12.53	8.77	6.84	1.27	1.43	0.65	0.96	4.32	0	1.55	0.8	1.2
Dermatology	10.59	7.03	0.9	112.05	14.91	35.39	7.04	0	42.78	0	14.66	0	0
Urology	8.86	1.75	55.12	11.31	18.4	17.31	8.86	0	6.25	0	0	0	2.04
Otorhinolaryngology	4.39	0.82	171.34	1.41	0.4	30.09	0	0	2.02	1.76	40.52	0	4.23
Thoracic surgery	18.31	26.67	2.77	8	0	19.85	9.69	0	8.62	12.23	7.38	5.54	17.85
Dentistry oral surgery	156.83	63.4	44.01	57.49	2.86	0	0	0	0	0	31.43	6.27	7.08
aAnti-MRSA drugs include vancomycin, teicoplanin, linezolid, and daptomycin
