# Supplementary material for: Recovery of antimicrobial susceptibility in methicillin-resistant Staphylococcus aureus (MRSA): a retrospective, epidemiological analysis in a secondary care hospital, Sapporo, Japan
Source: PeerJ. 2021 Jun 21;9:e11644. doi: 10.7717/peerj.11644 (PMC8223897; doi:10.7717/peerj.11644)
Supplement: Supplemental Information 2 [file peerj-09-11644-s002.csv]

Supplementary Table S2. Antimicrobial susceptibility in methicillin-resistant Staphylococcus aureus (MRSA) by department in JR Sapporo Hospital, 2019
	% Antimicrobial sensitivity
Departments	Gentamicin	Arbekacin	Minocycline	Erythromycin	Clindamycin	Levofloxacin	Fosfomycin	Trimethoprim-sulfamethoxazole
Internal Medicine	25	75	50	0	0	0	75	75
Respiratory medicine	30.8	100	30.8	0	0	0	53.8	100
Surgery	26.7	93.3	40	23.1	23.1	13.3	40	100
Cardiology	33.3	100	33.3	25	0	0	33.3	83.3
Orthopaedics	50	100	50	0	0	0	100	100
Dermatology	50	100	75	50	50	25	75	100
Urology	0	100	0	0	0	0	0	100
Otorhinolaryngology	66.7	100	66.7	0	0	0	100	100
Thoracic surgery	0	100	50	0	0	0	0	100
Dentistry oral surgery	33.3	100	66.7	0	0	0	33.3	100
